# Supplementary material for: Characterisation of major histocompatibility complex class IIa haplotypes in an island sheep population
Source: Immunogenetics. 2019 Feb 22;71(5):383–93. doi: 10.1007/s00251-019-01109-w (PMC6525122; doi:10.1007/s00251-019-01109-w)
Supplement: Supplementary file 1 — (XLSX 20 kb) [file 251_2019_1109_MOESM1_ESM.xlsx]

## Sheet: SuppTable1
Supplementary table 1. DQB alleles identified for each class IIa haplotype. Allele name is shown as included in the DQB phylogeny. Success of the amplification from genomic DNA and cDNA is indicated. Numbers in brackets indicate which reverse primer (Table 1) was used in conjunction with the common forward primer. Sequences identified from gDNA which matched previously identified alleles were not…
Class IIa haplotype	Allele name	Amplification from gDNA (Primer pair)	Amplification from cDNA	DQB locus
A	DQB2*09:01:01	Yes (1)	Yes	DQB2
	DQB2-like*03:01:01	Yes (1)	Yes	DQB2-like
B	DQB1*02:01:01	Yes (1)	NA	DQB1
	DQB2*04:01:01	Yes (1, 2)	NA	DQB2
C	LN868258	Yes (1)	No	DQB1
	AJ238933	Yes (2)	No	DQB2
D	*07:01:01 or *07:02:01	Yes (2)	NA	DQB1
	SoayB2-D	Yes (1, 2)	No	DQB2
E	DQB2*10:01:01	No	Yes	DQB2
	DQB2-like*01:01:01	Yes (1)	No	DQB2-like
F	AJ23941	Yes (1, 2)	No	DQB1
	SoayB1-F	Yes (1, 2)	No	DQB2
G	DQB2*12:01:01	No	Yes	DQB2
	DQB2*09:01:01	Yes (2)	Yes	DQB2
	DQB2-like*01:01:01	Yes (1)	NA	DQB2-like
Ha	SoayB1-H	Yes (1, 2)	No	DQB1
	DQB2*11:01:01	Yes (2)	Yes	DQB2
a Homozygous animals used for gDNA amplifications, but there was no RNA available for this haplotype thus cDNA amplification attempts made from heterozygous animals.

## Sheet: SuppTable2
Supplementary table 2. Alleles included in positive selection analyses. All alleles denoted as Locus*00:00:00 follow IPD nomenclature and are included in the IPD MHC OLA database at https://www.ebi.ac.uk/ipd/mhc/group/OLA. Other alleles were identified in this study or are listed according to their GenBank accession number.
Locus	Allele
DQA1	DQA1*:01:0101
	DQA1*02:01:01
	DQA1*02:01:02
	DQA1*03:01:01
	DQA1*03:01:02
	DQA1*03:02:01
	DQA1*04:01:01
	DQA1*04:02:01
	DQA1*05:01:01
	DQA1*05:02:01
	DQA1*06:01:01
	Z28420
DQA2	DQA2*01:02:01
	DQA2*01:0101
	DQA2*010301
	DQA2*02:01:01
	DQA2*03:01:01
	DQA2*04:01:01
	DQA2*04:02:01
	DQA2*06:01:01
	DQA2*07:01:01
	DQA2*08:01:01
	DQA2*09:01:02
	DQA2*10:01:01
DQA2-like	DQA2-like01_01_01
	DQA2-like02_01_01
	DQA2-like*03:01:01
DQB1	AJ23941
	DQB1*01:01
	DQB1*02:01
	DQB1*03:01
	DQB1*04:01
	DQB1*05:01:01
	DQB1*05:01:02
	DQB1*05:02
	DQB1*06:01
	DQB1*07:01
	DQB1*07:02
	DQB1*08:01
	LN868258
	SoayB1-H
DQB2	AJ238945
	DQB2*01:01
	DQB2*02:01
	DQB2*03:01
	DQB2*04:01
	DQB2*05:01
	DQB2*06:01
	DQB2*07:01
	DQB2*08:01
	DQB2*08:02
	DQB2*09:01
	DQB2*10:01
	DQB2*11:01
	DQB2*12:01
	SoayB2-D
	SoayB2-F
DQB2-like	DQB2-like*01:01
	DQB2-like*02:01
	DQB2-like*03:01
DRB1	DRB1*01:01
	DRB1*01:02
	DRB1*01:03
	DRB1*01:04
	DRB1*01:05
	DRB1*01:06
	DRB1*02:01
	DRB1*02:02
	DRB1*02:03
	DRB1*0313
	DRB1*03:01
	DRB1*03:02
	DRB1*03:03
	DRB1*03:04
	DRB1*03:05
	DRB1*03:06
	DRB1*03:07
	DRB1*03:08
	DRB1*03:09
	DRB1*03:10
	DRB1*03:11
	DRB1*03:12
	DRB1*03:13
	DRB1*04:01
	DRB1*04:02
	DRB1*04:03
	DRB1*04:04
	DRB1*04:05
	DRB1*04:06
	DRB1*05:01
	DRB1*05:02
	DRB1*05:03
	DRB1*06:01
	DRB1*06:02
	DRB1*07:01
	DRB1*07:02
	DRB1*07:03
	DRB1*08:01
	DRB1*08:02
	DRB1*08:03
	DRB1*08:04
	DRB1*08:05
	DRB1*08:06
	DRB1*09:01
	DRB1*09:02
	DRB1*1010
	DRB1*10:01
	DRB1*10:02
	DRB1*10:03
	DRB1*10:04
	DRB1*10:05
	DRB1*10:06
	DRB1*10:07
	DRB1*10:08
	DRB1*10:09
	DRB1*11:01
	DRB1*11:02
	DRB1*12:01
	DRB1*12:01:02
	DRB1*12:02
	DRB1*12:03
	DRB1*12:04
	DRB1*13:01
	DRB1*13:02
	DRB1*13:03
	DRB1*1404
	DRB1*1405
	DRB1*14:01
	DRB1*14:02
	DRB1*14:03
	DRB1*15:01
	DRB1*15:02
	DRB1*15:03
	DRB1*1609
	DRB1*16:01
	DRB1*16:02:01
	DRB1*16:02:02
	DRB1*16:03
	DRB1*16:04
	DRB1*16:05
	DRB1*16:06
	DRB1*16:07
	DRB1*16:08
	DRB1*17:01
	DRB1*17:02
	DRB1*17:03
	DRB1*17:04
	DRB1*18:01
	DRB1*18:02
	DRB1*18:03
	DRB1*19:01
	DRB1*19:02
	DRB1*19:03
	DRB1*2004
	DRB1*20:01
	DRB1*20:02
	DRB1*20:03
	DRB1*20:04
	DRB1*21:01
	DRB1*22:01
	DRB1*22:02
	DRB1*23:01
	DRB1*24:01
	DRB1*25:01
	DRB1*25:02
	DRB1*26:01

## Sheet: SuppTable3
Supplementary table 3. Likelihood ratio tests (LRT) comparing CODEML models M1a and M2a tests of positive selection for each locus. Raw log likelihood values (ℓ) are shown for each model, followed by the difference (Δℓ) and the LRT p.value as calculated by comparison to chi-squared with two degrees of freedom.
Locus	M1a ℓ	M2a ℓ	2 x Δℓ	LRT p-value	M7 ℓ	M8 ℓ	2 x Δℓ	LRT p-value
DRB1	-2782.16	-2601.97	360.369	5.58237e-79	-2780.61	-2583.73	393.763	3.12901e-86
DQA	-1684.57	-1675.44	18.2578	0.000108484	-1684.24	-1675.38	17.7255	0.000141566
DQA1	-712.064	-697.514	29.1002	4.79701e-07	-712.105	-697.536	29.1386	4.70569e-07
DQA2	-952.216	-948.604	7.22357	0.0270035	-952.222	-948.628	7.18742	0.0274962
DQB	-2030.32	-1996.96	66.7125	3.26257e-15	-2024.77	-1990.24	69.051	1.01334e-15
DQB1	-915.061	-905.372	19.3778	6.19685e-05	-915.923	-905.434	20.9766	2.78604e-05
DQB2	-1211.67	-1179.2	64.9491	7.87928e-15	-1210.41	-1179.2	62.4097	2.80482e-14
